# Supplementary material for: Causal Association Between Plasma Proteins and Pericarditis: A Mendelian Randomization Study With Therapeutic Target Identification
Source: Mediators Inflamm. 2026 Feb 9;2026:4659271. doi: 10.1155/mi/4659271 (PMC12887433; doi:10.1155/mi/4659271)
Supplement: Supplementary file 4 — Supporting Information 4 Table S4. Horizontal pleiotropy and heterogeneity analysis for 67 identified plasma proteins. [file MI-2026-4659271-s009.xlsx]

## Sheet: Sheet1
Table S4. Horizontal pleiotropy and heterogeneity analysis for 67 identified plasma proteins.
Plasma proteins	Subcategory	pleiotropy			Heterogeneity
		MR-Egger Intercept test		MR-PRESSO Global Test	MR-Egger		IVW
		Intercept	P-value	P-value	Q-statistic	P-value	Q-statistic	P-value
ACAN	Extracellular Matrix-associated Proteins	-0.0046	0.909	0.6017	3.606	0.307	3.625	0.459
ADAMTSL2	Extracellular Matrix-associated Proteins	0.0138	0.788	0.8902	1.119	0.773	1.205	0.877
ANGPTL7	Signal Transduction-related Proteins	0.0215	0.873	NA	0.004	0.948	0.045	0.978
APOM	Transport/Binding Proteins	-0.0241	0.235	0.7904	5.214	0.815	6.832	0.741
BRICD5	Unclassified/Multifunctional Proteins	-0.0174	0.862	NA	0.001	0.975	0.050	0.976
CASP8	Enzymes & Enzyme Regulators	-0.0377	0.832	NA	0.132	0.717	0.205	0.903
CCL2	Immunomodulatory Proteins	-0.0017	0.971	0.7531	1.294	0.524	1.296	0.730
CD58	Immunomodulatory Proteins	-0.0328	0.491	NA	0.001	0.971	1.058	0.589
CDC42BPA	Enzymes & Enzyme Regulators	-0.0048	0.881	0.9094	1.110	0.775	1.137	0.888
CFH	Complement System-related Proteins	0.0129	0.964	NA	0.745	0.388	0.748	0.688
CFI	Complement System-related Proteins	-0.0056	0.954	NA	0.078	0.780	0.083	0.959
CLEC4C	Immunomodulatory Proteins	0.0057	0.572	0.7668	17.711	0.667	18.041	0.704
CLIC1	Oxidative Stress-responsive Proteins	0.0720	0.674	NA	0.436	0.509	0.751	0.687
CLMP	Cell Adhesion Molecules	0.0224	0.521	0.6172	0.329	0.848	0.925	0.819
COL11A2	Extracellular Matrix-associated Proteins	-0.0064	0.888	0.8594	3.396	0.758	3.418	0.844
COLGALT1	Extracellular Matrix-associated Proteins	0.0195	0.367	0.744	5.917	0.657	6.829	0.655
COPS7B	Unclassified/Multifunctional Proteins	-0.0042	0.701	0.6874	9.647	0.884	9.800	0.912
DTD1	Enzymes & Enzyme Regulators	-0.0154	0.705	NA	0.468	0.494	0.717	0.699
DTYMK	Enzymes & Enzyme Regulators	0.0027	0.950	0.5649	3.323	0.344	3.328	0.504
EBAG9	Immunomodulatory Proteins	-0.0164	0.598	0.8402	4.135	0.764	4.440	0.815
ECM1	Extracellular Matrix-associated Proteins	0.0021	0.949	0.8069	5.159	0.641	5.163	0.740
EGF	Signal Transduction-related Proteins	0.0059	0.849	0.6201	2.790	0.425	2.833	0.586
EIF4B	Signal Transduction-related Proteins	-0.0026	0.983	NA	0.184	0.668	0.185	0.912
EMC4	Unclassified/Multifunctional Proteins	0.0096	0.826	0.991	0.218	0.994	0.273	0.998
EPHA4	Signal Transduction-related Proteins	0.0156	0.324	0.8876	5.223	0.876	6.298	0.853
FCGR2A	Immunomodulatory Proteins	-0.0354	0.302	0.7611	6.383	0.782	7.565	0.752
GDNF	Neuro-related Proteins	-0.0268	0.670	NA	0.003	0.957	0.329	0.848
GSS	Oxidative Stress-responsive Proteins	-0.0124	0.781	0.9696	0.540	0.910	0.632	0.959
HS6ST1	Enzymes & Enzyme Regulators	0.0105	0.664	0.8298	7.765	0.734	7.964	0.788
HS6ST3	Enzymes & Enzyme Regulators	0.0145	0.732	0.9637	0.099	0.952	0.253	0.969
HSPB6	Oxidative Stress-responsive Proteins	-0.0214	0.770	0.8582	2.706	0.745	2.802	0.833
ICAM5	Cell Adhesion Molecules	0.0022	0.926	0.8475	2.097	0.836	2.107	0.910
IGSF3	Cell Adhesion Molecules	-0.0047	0.873	0.9959	0.750	0.980	0.778	0.993
IL11RA	Immunomodulatory Proteins	0.0039	0.850	0.8769	5.889	0.824	5.927	0.878
IL1RN	Immunomodulatory Proteins	0.0187	0.595	0.8992	1.035	0.793	1.387	0.846
ITIH3	Transport/Binding Proteins	-0.017	0.196	0.7219	9.658	0.722	11.518	0.645
LAT	Signal Transduction-related Proteins	-0.1403	0.479	NA	6.881	0.993	1.141	0.565
MANEA	Enzymes & Enzyme Regulators	0.0144	0.365	NA	8.603	0.658	9.495	0.660
MBL2	Immunomodulatory Proteins	-0.00098	0.956	0.7638	15.527	0.689	15.530	0.745
MDGA2	Cell Adhesion Molecules	-0.0111	0.406	0.9852	6.567	0.981	7.296	0.979
MFAP5	Extracellular Matrix-associated Proteins	0.0351	0.573	0.7589	0.130	0.937	0.575	0.902
MYCBP	Specialized Functional Proteins	0.1264	0.614	0.8057	0.899	0.638	1.248	0.742
NAALAD2	Enzymes & Enzyme Regulators	0.0267	0.373	0.53	4.281	0.369	5.357	0.374
NAPA	Transport/Binding Proteins	0.1114	0.648	NA	0.733	0.392	1.114	0.573
NEU1	Enzymes & Enzyme Regulators	0.0431	0.649	0.9088	0.179	0.914	0.460	0.928
NMT1	Enzymes & Enzyme Regulators	-0.021	0.820	NA	0.449	0.503	0.534	0.766
NRP2	Neuro-related Proteins	0.0019	0.927	0.6985	16.817	0.602	16.825	0.664
NTM	Neuro-related Proteins	-0.0161	0.321	0.9719	3.296	0.951	4.397	0.928
OPCML	Neuro-related Proteins	-0.0215	0.333	0.9285	1.382	0.967	2.489	0.928
PLA2G12B	Enzymes & Enzyme Regulators	0.0293	0.342	0.8416	2.955	0.889	3.996	0.858
PLXNB2	Signal Transduction-related Proteins	0.0092	0.602	0.8816	6.448	0.776	6.739	0.820
PSG4	Immunomodulatory Proteins	0.0047	0.864	0.937	7.475	0.876	7.505	0.913
PSMB3	Enzymes & Enzyme Regulators	0.0128	0.942	NA	0.014	0.906	0.022	0.989
RAB5C	Specialized Functional Proteins	-0.0093	0.945	NA	0.315	0.575	0.323	0.851
RHOC	Signal Transduction-related Proteins	-0.0095	0.812	0.8909	2.753	0.839	2.815	0.902
SAA4	Transport/Binding Proteins	-0.0134	0.526	0.9156	2.757	0.907	3.201	0.921
SAR1A	Specialized Functional Proteins	0.0184	0.815	NA	0.012	0.911	0.102	0.950
SIGLEC9	Immunomodulatory Proteins	-0.0172	0.307	0.726	4.277	0.747	5.493	0.704
SPOCK3	Neuro-related Proteins	-0.004	0.765	0.9065	8.793	0.888	8.885	0.918
STAT6	Signal Transduction-related Proteins	-0.0227	0.411	0.6047	2.247	0.690	3.089	0.686
TBC1D5	Specialized Functional Proteins	0.0641	0.519	0.8649	0.846	0.838	1.375	0.848
THSD1	Specialized Functional Proteins	0.0006	0.991	0.9211	6.862	0.867	6.862	0.909
TMEM9	Unclassified/Multifunctional Proteins	0.0342	0.253	0.4084	7.899	0.639	9.370	0.588
UBA2	Enzymes & Enzyme Regulators	-0.0018	0.944	0.6037	4.614	0.329	4.621	0.464
UNC45A	Specialized Functional Proteins	0.0240	0.911	NA	0.252	0.616	0.272	0.873
ZFYVE27	Specialized Functional Proteins	-0.0072	0.861	NA	0.065	0.798	0.115	0.944
ZNRF3	Specialized Functional Proteins	-0.0226	0.699	0.8171	1.501	0.472	1.701	0.637
